# Supplementary material for: Nutrient-Dependent Mitochondrial Fission Enhances Osteoblast Function
Source: Nutrients. 2023 May 8;15(9):2222. doi: 10.3390/nu15092222 (PMC10181360; doi:10.3390/nu15092222)
Supplement: Supplementary file 1 [file nutrients-15-02222-s001.zip]

Archive with 2 entries (2 files):
- Supplementary Figures and Legends_Menale et al..pdf
- Supplementary Tables_1_2_Menale et al.pdf
